# Supplementary material for: Giant organelle vesicles to uncover intracellular membrane mechanics and plasticity
Source: Nat Commun. 2024 May 4;15:3767. doi: 10.1038/s41467-024-48086-7 (PMC11069511; doi:10.1038/s41467-024-48086-7)
Supplement: Supplementary file 3 — Supplementry data [file 41467_2024_48086_MOESM3_ESM.xlsx]

## Sheet: Data Table 1
Figure 1f																							Data set
Nested One Way Anova - Multiple comparison : Fisher LSD test	Number of comparisons per family	5													Descriptive statistics	Kruskal-Wallis Test							N=6	N=4	N=8	N=4	N=4	N=4
	Alpha	0.05														Mitochondria	ER	Golgi	Lysosome	Endosome	Plasma membrane		Mitochondria	ER	Golgi	Lysosome	Endosome	Plasma membrane		N=6	N=4	N=8	N=4	N=4	N=4
															Number of values	25	22	32	13	12	15		0.0864803	0.13478	0.0681768	0.108901	0.0476741	0.044216		Mitochondria	ER	Golgi	Lysosome	Endosome	Plasma membrane
	Uncorrected Fisher's LSD	Mean Diff,	95,00% CI of diff,	Below threshold?	Summary	Individual P Value																	0.462432	0.0478924	0.0424375	0.00801458	0.205383	0.0217532		0.334819	0.198181	0.120385	0.0951022	0.0843246	0.0384673
	ER vs. Mitochondria	-0.2357	-0,3746 to -0,09683	Yes	**	0.0018									Minimum	0.0291102	0.0478924	0.00261906	0.00801458	0.0045112	0.00228639		0.32252	0.411872	0.250541	0.126639	0.0045112	0.0346243		0.538181	0.130243	0.123184	0.101285	0.0434086	0.00596197
	ER vs. Golgi	0.1013	-0,02960 to 0,2321	No	ns	0.1233									25% Percentile	0.279712	0.104021	0.0446995	0.015112	0.0108387	0.00437129		0.431381	0.15873	0.109585	0.111672	0.07973	0.0166581		0.604001	0.348333	0.0883792	0.0468954	0.197982	0.00228639
	ER vs. Lysosome	0.1599	0,001745 to 0,3181	Yes	*	0.0477									Median	0.393242	0.170622	0.122005	0.0862256	0.069865	0.0157087		0.345708	0.1165	0.136783	0.12916	0.0183048	0.0343701		1.08222	0.228362	0.165567	0.0170683	0.06	0.00376347
	ER vs. Endosome	0.1399	-0,01935 to 0,2991	No	ns	0.0823									75% Percentile	0.589237	0.353265	0.20025	0.119156	0.138529	0.0346243		0.360394	0.196	0.07417	0.0862256	0.00834997	0.0922897		0.213247		0.186541
	ER vs. Plasma membrane	0.2145	0,05844 to 0,3706	Yes	**	0.0091									Maximum	1.08222	0.757273	0.345736	0.132839	0.244841	0.0922897		0.874624	0.106869	0.0836898	0.132839	0.0831472	0.0157087		0.449174		0.192037
																							0.201738	0.0731144	0.169502	0.06973	0.00649098	0.0481184				0.142291
	Test details	Mean 1	Mean 2	Mean Diff,	SE of diff,	N1	N2	t	DF						Mean	0.435002	0.240119	0.137505	0.0752178	0.084192	0.0226134		0.646251	0.57141	0.0261545	0.0131558	0.10075	0.00584537				0.0164835
	ER vs. Mitochondria	0.2315	0.4672	-0.2357	0.06728	22	25	3.503	24						Std. Deviation	0.25547	0.18147	0.100904	0.0491865	0.0795834	0.0248581		0.309273	0.757273	0.113494	0.0532457	0.151122	0.00676667
	ER vs. Golgi	0.2315	0.1303	0.1013	0.06341	22	32	1.597	24						Std. Error of Mean	0.051094	0.0386895	0.0178374	0.0136419	0.0229737	0.00641835		0.856478	0.0787929	0.160352	0.0111799	0.244841	0.00527386
	ER vs. Lysosome	0.2315	0.07159	0.1599	0.07664	22	13	2.087	24														1.08222	0.39091	0.327216	0.11	0.06	0.00228639
	ER vs. Endosome	0.2315	0.09162	0.1399	0.07716	22	12	1.813	24						Lower 95% CI	0.329549	0.15966	0.101126	0.0454947	0.0336272	0.00884744		0.0291102	0.182514	0.0376162	0.0170683		0.0034064
	ER vs. Plasma membrane	0.2315	0.01702	0.2145	0.07562	22	15	2.837	24						Upper 95% CI	0.540455	0.320578	0.173885	0.104941	0.134757	0.0363794		0.406354	0.30136	0.189157			0.00437129
																							0.250955	0.156071	0.0514858			0.00351273
															Mean ranks	96.08	74.8636	56.6875	40.9231	40.6667	17.1333		0.16657	0.216002	0.186541
																							0.139575	0.340716	0.0947808
																							0.494788	0.335701	0.203948
																							0.393242	0.0919718	0.345736
																							0.629788	0.0954788	0.128765
																							0.70182	0.116203	0.281802
																							0.308468	0.40246	0.116885
																							0.484383		0.172344
																							0.548685		0.127125
																							0.341813		0.030292
																									0.317019
																									0.297257
																									0.00261906
																									0.205195
																									0.0165297
																									0.00727559
																									0.0256913
																							N=4	N=5	N=7	N=4	N=4	N=4
Figure 1g
Nested One Way Anova - Multiple comparison : Fisher LSD test	Number of comparisons per family	5													Descriptive statistics								Data set
	Alpha	0.05														Mitochondria	ER	Golgi	Lysosome	Endosome	Plasma membrane		Mitochondria	ER	Golgi	Lysosome	Endosome	Plasma membrane			Mitochondria	ER	Golgi	Lysosome	Endosome	Plasma membrane
															Number of values	25	34	28	12	12	19		2.06925	1.88	1.83	1.38862	0.357556	1.24781			4.14515	2.3403	1.42954	1.50498	0.477977	0.67748
	Uncorrected Fisher's LSD	Mean Diff,	95,00% CI of diff,	Below threshold?	Summary	Individual P Value																	5.26508	2.8006	1.02907	0.478143	0.949897	1.08567			1.98182	2.71318	2.44371	1.67253	0.945694	0.737755
	ER vs. Mitochondria	-0.6389	-1,484 to 0,2061	No	ns	0.1317									Minimum	0.388662	0.714896	0.539794	0.478143	0.0362037	0.00228639		3.60216	2.77078	3.1136	2.48062	0.0362037	0.710972			4.71916	3.17017	1.29184	1.75495	2.31429	0.135418
	ER vs. Golgi	0.9662	0,1852 to 1,747	Yes	*	0.0174									25% Percentile	2.20884	1.87944	1.12314	0.833133	0.41023	0.134203		5.07829	1.72554	1.77382	1.67253	0.568252	0.134203			3.42952	3.3552	1.72872	1.45614	2.05765	0.0265903
	ER vs. Lysosome	1.213	0,2590 to 2,168	Yes	*	0.0149									Median	3.13511	2.92224	1.80191	1.5303	0.882756	0.397192		3.88935	4.7328	0.539794	0.794178	0.949452	0.355009				2.16875	2.19885			0.00228639
	ER vs. Endosome	1.573	0,6112 to 2,535	Yes	**	0.0025									75% Percentile	4.79479	3.46872	2.27516	2.04458	1.6439	0.710972		4.96679	4.30715	1.02526	2.05765	1.26954	0.440316					1.97517			0.272648
	ER vs. Plasma membrane	2.376	1,521 to 3,230	Yes	****	<0,0001									Maximum	5.58503	4.7328	3.99	3.21796	3.81253	1.52918		2.70518	2.66701	2.31046	3.21796	0.660549	0.978786					1.4036
																							4.08763	1.32721	0.712833	0.95	0.0802415	0.467075
	Test details	Mean 1	Mean 2	Mean Diff,	SE of diff,	N1	N2	t	DF						Mean	3.29276	2.78941	1.87271	1.57202	1.11055	0.469189		0.43058	3.4473	2.16287	1.58546	1.76869	1.52918
	ER vs. Mitochondria	2.786	3.425	-0.6389	0.4094	34	25	1.561	24						Std. Deviation	1.58426	1.10432	0.877112	0.789809	1.04768	0.446117		1.61503	3.23514	2.31046	1.47513	0.816059	0.397192
	ER vs. Golgi	2.786	1.82	0.9662	0.3784	34	28	2.553	24						Std. Error of Mean	0.316853	0.189389	0.165759	0.227998	0.302439	0.102346		0.609531	0.714896	1.97513	0.75859	3.81253	0.286899
	ER vs. Lysosome	2.786	1.572	1.213	0.4624	34	12	2.624	24														3.13511	2.20401	1.71625	2.00537	2.05765	0.135418
	ER vs. Endosome	2.786	1.213	1.573	0.4661	34	12	3.375	24						Lower 95% CI	2.63881	2.4041	1.53261	1.0702	0.444888	0.254167		0.388662	3.292	3.60551			0.0327056
	ER vs. Plasma membrane	2.786	0.41	2.376	0.4141	34	19	5.738	24						Upper 95% CI	3.94671	3.17473	2.21282	2.07384	1.77621	0.68421		2.88284	3.37695	1.14607			0.020475
																							4.66027	4.4124	3.46502			0.00228639
															Mean ranks	93.72	86.8824	63.2857	54.4583	38.125	17.6316		3.95846	0.781821	1.59146			0.408849
																							5.53873	3.13556	2.58568			0.421738
																							2.66575	3.99302	1.50571			0.25764
																							4.92931	3.19945	3.99			0.00236611
																							4.56025	3.24003	0.889875
																							2.42406	3.21256	1.31478
																							5.58503	4.62253	1.93217
																							2.85405	3.95479	1.97885
																							2.28254	1.87775	2.01054
																							2.13514	3.99781	1.70997
																								2.58092	1.1155
																								1.28055	0.926045
																								2.7258	2.16926
																								1.34487
																								1.95419
																								1.27099
																								2.19672
																								3.04387
																								3.533
Figure 1h															Descriptive statistics								Data set
Nested One Way Anova - Multiple comparison : Fisher LSD test	Number of comparisons per family	3														ER	Golgi	Mitochondria	Nucleus				N=4	N=6	N=3	N=3				ER	Golgi	Mito	Nucleus
	Alpha	0.05													Number of values	22	13	8	4											76.015	82.9125		399
																							ER	Golgi	Mitochondria	Nucleus				71.0933	64.65	100.353	310
	Uncorrected Fisher's LSD	Mean Diff,	95,00% CI of diff,	Below threshold?	Summary	Individual P Value									Minimum	17.28	24.76	71.7	310				108	87.34	101.7	399				52.8811	103.6	87.2467	359
	ER vs. Mitochondria	-36.94	-57,94 to -15,93	Yes	***	0.001									25% Percentile	35.94	58.755	76.545	318.5				44.03	78.485	81.66	310				47.489	78.0267	86.42
	ER vs. Golgi	-22.69	-40,48 to -4,889	Yes	*	0.0137									Median	50.86	82.84	94.395	359				68.66	64.65	117.7	374					100.3
	ER vs. Nucleus	-301.7	-329,4 to -274,1	Yes	****	<0,0001									75% Percentile	73.7595	95.4	101.088	392.75				60.84	103.6	71.7	344					53.8
															Maximum	108	110.3	117.7	399				83.78	86.28	99.25
	Test details	Mean 1	Mean 2	Mean Diff,	SE of diff,	N1	N2	t	DF														22.74	52.86	90.79
	ER vs. Mitochondria	55.02	91.96	-36.94	10.41	22	8	3.547	43						Mean	55.0167	77.7027	91.955	356.75				95.22	110.3	74.84
	ER vs. Golgi	55.02	77.7	-22.69	8.825	22	13	2.571	43						Std. Deviation	26.0457	24.2006	15.3904	38.4307				76.128	79.39	98
	ER vs. Nucleus	55.02	356.8	-301.7	13.71	22	4	22.01	43						Std. Error of Mean	5.55296	6.71205	5.44135	19.2153				72.97	90.5
																							26.83	48.83
															Lower 95% CI	43.4687	63.0784	79.0883	295.598				37.86	100.3
															Upper 95% CI	66.5647	92.327	104.822	417.902				38.42	24.76
																							45.9	82.84
																							40.18
																							30.18
																							55.82
																							96.48
																							65.34
																							17.28
																							44.55
																							20.56
																							58.6
Figure 1i
	Number of comparisons per family	4
	Alpha	0.05
	Uncorrected Fisher's LSD	Mean Diff,	95,00% CI of diff,	Below threshold?	Summary	Individual P Value
	ER vs. Mitochondria	-2.202e-21	-2,061e-020 to 1,621e-020	No	ns	0.7928																		Data set
	ER vs. Golgi	-8.722e-21	-2,189e-020 to 4,447e-021	No	ns	0.1683																		N=2	N=3	N=3	N=3	N=3
	ER vs. Endosome	-1.074e-20	-2,761e-020 to 6,134e-021	No	ns	0.1838																								Mitochondria	ER	Golgi	Endosome	Plasma membrane
	ER vs. Plasma membrane	-4.394e-20	-5,983e-020 to -2,805e-020	Yes	***	0.0001																		Mitochondria	ER	Golgi	Endosome	Plasma membrane		2.9379e-20	2.07187e-20	4.04299e-20	5.07166e-20	8.39172e-20
																								1.7086e-20	2.89809e-20	5.21178e-20	5.07166e-20	8.39172e-20		1.19076e-20	1.94384e-20	2.74979e-20	1.44904e-20	5.70406e-20
	Test details	Mean 1	Mean 2	Mean Diff,	SE of diff,	N1	N2	t	DF															4.8535e-20	2.01433e-20	4.64809e-20	1.44904e-20	2.95e-20			2.63455e-20	2.81911e-20	3.39745e-20	8.53503e-20
	ER vs. Mitochondria	2.267e-20	2.488e-20	-2.202e-21	8.137e-21	15	4	0.2706	9															2.25159e-20	3.13694e-20	2.26911e-20	1.39936e-20	7.08599e-20
	ER vs. Golgi	2.267e-20	3.14e-20	-8.722e-21	5.821e-21	15	11	1.498	9															1.19076e-20	1.55573e-20	3.22771e-20	4.85669e-20	8.69427e-20
	ER vs. Endosome	2.267e-20	3.341e-20	-1.074e-20	7.459e-21	15	5	1.44	9																1.81051e-20	3.50318e-20	3.93631e-20	4.08599e-20
	ER vs. Plasma membrane	2.267e-20	6.661e-20	-4.394e-20	7.023e-21	15	6	6.256	9																1.01561e-20	1.51847e-20		8.53503e-20
																									1.44299e-20	3.43949e-20
																									2.13694e-20	1.91083e-20
																									2.25159e-20	1.8949e-20
																									2.59554e-20	3.0414e-20
																									2.96178e-20	3.80892e-20
																									2.99363e-20
																									1.99045e-20
																									2.41879e-20
																									2.84713e-20

## Sheet: Data Table 2
Figure 2c left
Nested One Way Anova - Multiple comparison : Fisher LSD test	Number of comparisons per family	6
	Alpha	0.05																		N=2	N=2	N=2	N=3	N=1	N=2	N=2	N=4			Mean
											Descriptive statistics									ER-Lysosome	ER-Lipid droplet	ER-Golgi	ER-Mitochondria	ER-Endosome	ER-nucleus	ER-Peroxysome	ER			N=2	N=2	N=2	N=3	N=1	N=2	N=2	N=4
	Uncorrected Fisher's LSD	Mean Diff,	95,00% CI of diff,	Below threshold?	Summary	Individual P Value						ER-Lysosome	ER-Lipid droplet	ER-Golgi	ER-Mitochondria	ER-nucleus	ER-Peroxysome	ER		0.770699	0.322312	0.426319	0.345699	0.172999	0.0289591	0.127138	0.13478			ER-Lysosome	ER-Lipid droplet	ER-Golgi	ER-Mitochondria	ER-Endosome	ER-nucleus	ER-Peroxysome	ER
	ER vs. ER-Lipid droplet	-0.1275	-0,2291 to -0,02587	Yes	*	0.0146					Number of values	2	25	6	12	8	7	22		0.342774	0.332852	0.508646	0.279895	0.170524	0.301	0.314862	0.0478924
	ER vs. ER-Lysosome	-0.3096	-0,5688 to -0,05030	Yes	*	0.0199															0.266047	0.219706	0.258518		0.0172951	0.0886581	0.411872			0.770699	0.396547	0.408528	0.294704	0.172999	0.0901016	0.153818	0.198181
	ER vs. ER-Golgi	-0.1199	-0,2811 to 0,04128	No	ns	0.1426					Minimum	0.342774	0.0715278	0.16	0.066071	0.0131526	0.0742463	0.0478924			0.562207	0.299337	0.281276		0.0131526	0.0846152	0.15873			0.342774	0.335723	0.16	0.279723	0.170524	0.09344	0.0869063	0.130243
	ER vs. ER-Mitochondria	-0.06358	-0,1888 to 0,06165	No	ns	0.3152					25% Percentile	0.342774	0.209339	0.204779	0.192278	0.0202111	0.0846152	0.104021			0.786714	0.588631	0.170197		0.128654	0.0908385	0.1165						0.388871				0.348333
	ER vs. ER-nucleus	0.1554	0,01106 to 0,2998	Yes	*	0.0352					Median	0.556737	0.371239	0.362828	0.290086	0.0699657	0.0908385	0.170622			0.571956	0.16	0.156693		0.105175	0.0742463	0.196										0.250124
	ER vs. ER-Peroxysome	0.122	-0,02977 to 0,2738	No	ns	0.1135					75% Percentile	0.770699	0.511021	0.528642	0.420026	0.122784	0.127138	0.353265			0.0861259		0.066071		0.0365704	0.095634	0.106869
											Maximum	0.770699	0.836843	0.588631	0.561372	0.301	0.314862	0.757273			0.225587		0.561372		0.103361		0.0731144
	Test details	Mean 1	Mean 2	Mean Diff,	SE of diff,	N1	N2	t	DF												0.167116		0.442731				0.57141
	ER vs. ER-Lipid droplet	0.2472	0.3747	-0.1275	0.05102	23	25	2.499	76		Mean	0.556737	0.374651	0.367106	0.310755	0.0917708	0.125142	0.240119			0.0715278		0.515806				0.757273
	ER vs. ER-Lysosome	0.2472	0.5567	-0.3096	0.1302	23	2	2.378	76		Std. Deviation	0.302588	0.211965	0.168419	0.145615	0.0957458	0.0852535	0.18147			0.125717		0.35191				0.0787929
	ER vs. ER-Golgi	0.2472	0.3671	-0.1199	0.08094	23	6	1.482	76		Std. Error of Mean	0.213962	0.0423929	0.0687569	0.0420353	0.0338513	0.0322228	0.0386895			0.414784		0.298896				0.39091
	ER vs. ER-Mitochondria	0.2472	0.3108	-0.06358	0.06288	23	12	1.011	76												0.488706						0.182514
	ER vs. ER-nucleus	0.2472	0.09177	0.1554	0.07248	23	8	2.144	76		Lower 95% CI	-2.16191	0.287156	0.190361	0.218236	0.0117253	0.0462954	0.15966			0.836843						0.30136
	ER vs. ER-Peroxysome	0.2472	0.1251	0.122	0.07622	23	7	1.601	76		Upper 95% CI	3.27538	0.462145	0.543852	0.403275	0.171816	0.203988	0.320578			0.371239						0.156071
																					0.715022						0.216002
											Mean ranks	67.5	52.16	54.8333	47.1667	15.125	19.8571	36.7727			0.520608						0.340716
																					0.230041						0.335701
																					0.19309						0.0919718
																					0.106364						0.0954788
																					0.377134						0.116203
																					0.40062						0.40246
																					0.401223						0.40246
																					0.290993
																					0.501434
Figure 2c right
Nested One Way Anova - Multiple comparison : Fisher LSD test	Number of comparisons per family	6																										Mean
	Alpha	0.05																		N=2	N=2	N=2	N=2	N=4	N=2	N=4		N=2	N=2	N=2	N=2	N=4	N=2	N=4
											Descriptive statistics									Data set								Data set
	Uncorrected Fisher's LSD	Mean Diff,	95,00% CI of diff,	Below threshold?	Summary	Individual P Value						ER-Lipid droplet	ER-Lysosome	ER-golgi	ER-Peroxysome	ER-mito	ER-nucleus	ER isolated		ER-Lipid droplet	ER-Lysosome	ER-golgi	ER-Peroxysome	ER-mito	ER-nucleus	ER isolated		ER-Lipid droplet	ER-Lysosome	ER-golgi	ER-Peroxysome	ER-mito	ER-nucleus	ER isolated
	ER vs. ER-Lipid droplet	-0.7501	-1,744 to 0,2436	No	ns	0.126					Number of values	23	4	7	8	14	10	32		3.48097	4.2854	1.51264		2.21552	1.54745	1.88
	ER vs. ER-Lysosome	-0.6028	-1,912 to 0,7060	No	ns	0.3354														3.74607	5.26816	2.58781	2.33245	2.25877	2.20811	2.8006
	ER vs. ER-golgi	0.5391	-0,6363 to 1,714	No	ns	0.3374					Minimum	1.66337	1.57454	1.51264	0.757969	0.653748	1.21646	1.27099		3.01614	1.57454	2.79442	1.15256	1.53072	1.93172	2.77078
	ER vs. ER-Peroxysome	1.221	0,08853 to 2,353	Yes	*	0.0368					25% Percentile	2.93806	1.78476	1.59162	0.859292	1.3704	1.48865	2.01482		3.35665	2.41541	2.8547	0.761537	0.653748	1.32579	1.72554
	ER vs. ER-mito	0.8844	-0,04670 to 1,816	No	ns	0.0607					Median	3.35665	3.3504	2.58781	1.47669	1.91647	1.845	3.08971		2.7341		3.33462	1.66537	1.15185	2.48055	4.7328		3.09142	4.77678	2.61684	1.65457	2.00167	1.75327	2.3403
	ER vs. ER-nucleus	0.9535	-0,1356 to 2,042	No	ns	0.0807					75% Percentile	3.75462	5.02247	2.8547	2.32117	2.27927	2.25839	3.51157		3.21953		1.59162	2.36092	2.34077	1.75827	4.30715		4.04938	1.99498	1.6381	1.44443	1.68553	1.89397	2.71318
											Maximum	5.5165	5.26816	3.33462	2.36092	2.83694	2.48055	4.7328		2.93806		1.68458	0.757969	1.8553	1.21646	2.66701						2.83694		3.17017
	Test details	Mean 1	Mean 2	Mean Diff,	SE of diff,	N1	N2	t	DF											2.61815			1.288	1.97763	1.9564	1.32721						1.67419		3.3552
	ER vs. ER-Lipid droplet	2.783	3.533	-0.7501	0.4561	34	23	1.645	12		Mean	3.42462	3.38588	2.3372	1.57577	1.83228	1.83769	2.91698		1.95914			2.28733	2.1339	2.40923	3.4473								2.16875
	ER vs. ER-Lysosome	2.783	3.386	-0.6028	0.6007	34	4	1.004	12		Std. Deviation	0.928066	1.69065	0.729863	0.686301	0.671413	0.437857	1.00626		3.1783				2.83694	1.54294	3.23514
	ER vs. ER-golgi	2.783	2.244	0.5391	0.5394	34	7	0.9993	12		Std. Error of Mean	0.193515	0.845323	0.275862	0.242644	0.179443	0.138463	0.177884		3.75462				0.70382		0.714896
	ER vs. ER-Peroxysome	2.783	1.562	1.221	0.5197	34	8	2.349	12											3.94679				1.44326		2.20401
	ER vs. ER-mito	2.783	1.899	0.8844	0.4273	34	14	2.07	12		Lower 95% CI	3.0233	0.695681	1.66219	1.002	1.44462	1.52447	2.55418		3.67764				2.71739		3.292
	ER vs. ER-nucleus	2.783	1.83	0.9535	0.4998	34	10	1.908	12		Upper 95% CI	3.82595	6.07607	3.01221	2.14953	2.21994	2.15092	3.27977		3.0817				1.83228		3.37695
																				1.66337						4.4124
																				5.47275						0.781821
																				2.37837						3.13556
																				3.41651						3.99302
																				3.61033						3.19945
																				3.33025						3.24003
																				5.5165						3.21256
																				4.22524						4.62253
																				4.44512						3.95479
																										1.87775
																										3.99781
																										2.58092
																										1.28055
																										2.7258
																										1.34487
																										1.95419
																										1.27099
																										2.19672
																										3.04387
																										3.533
Figure 2e
Nested One Way Anova - Multiple comparison : Fisher LSD test	Number of comparisons per family	6
	Alpha	0.05
											Descriptive statistics	Kruskal-Wallis Test									Data set									Mean
	Uncorrected Fisher's LSD	Mean Diff,	95,00% CI of diff,	Below threshold?	Summary	Individual P Value															N=2	N=2	N=2	N=2	N=2	N=2	N=2			ER	Cholesterol	Palmitic : Oleic	Oleic	Linoleic : Oleic	Linolenic : Oleic	Archidonic : Oleic
	Palmitic : Oleic vs. ER	0.2118	0,02309 to 0,4004	Yes	*	0.0318						ER	Palmitic : Oleic	Oleic	Linoleic : Oleic	Linolenic : Oleic	Archidonic : Oleic	Cholesterol												0.198181	0.381102	0.275051	0.401496	0.232335	0.253059	0.120001
	Palmitic : Oleic vs. Oleic	0.07462	-0,1258 to 0,2750	No	ns	0.4215					Number of values	22	23	24	18	17	17	15			ER	Palmitic : Oleic	Oleic	Linoleic : Oleic	Linolenic : Oleic	Archidonic : Oleic	Cholesterol			0.130243	0.390095	0.575072	0.335723	0.241705	0.217696	0.131191
	Palmitic : Oleic vs. Linoleic : Oleic	0.2097	0,002792 to 0,4167	Yes	*	0.0476																								0.348333
	Palmitic : Oleic vs. Linolenic : Oleic	0.2133	0,004480 to 0,4222	Yes	*	0.0462					Minimum	0.0478924	0.0687101	0.0715278	0.0287513	0.0694409	0.027496	0.0880819			0.13478	0.215876	0.332852	0.0668621	0.15228	0.140149	0.620263			0.228362
	Palmitic : Oleic vs. Archidonic : Oleic	0.3213	0,1128 to 0,5297	Yes	**	0.0069					25% Percentile	0.104021	0.231983	0.201215	0.0821579	0.100607	0.0576446	0.139441			0.0478924	0.51831	0.266047	0.438023	0.0968238	0.027496	0.0907362
	Palmitic : Oleic vs. Cholesterol	0.06232	-0,1517 to 0,2763	No	ns	0.5265					Median	0.170622	0.481044	0.374187	0.17285	0.15228	0.121056	0.342413			0.411872	0.214892	0.562207	0.80693	0.0976781	0.294156	0.275571
											75% Percentile	0.353265	0.711317	0.515814	0.288608	0.282339	0.168253	0.587714			0.15873	0.231983	0.786714	0.0941433	0.103535	0.0456917	0.700546
	Test details	Mean 1	Mean 2	Mean Diff,	SE of diff,	N1	N2	t	DF		Maximum	0.757273	0.935252	0.836843	0.80693	0.804094	0.294156	0.872667			0.1165	0.537557	0.571956	0.129425	0.804094	0.0498893	0.0880819
	Palmitic : Oleic vs. ER	0.447	0.2353	0.2118	0.0834	23	22	2.539	9												0.196	0.252235	0.0861259	0.24914	0.240449	0.196582	0.342413
	Palmitic : Oleic vs. Oleic	0.447	0.3724	0.07462	0.0886	23	24	0.8422	9		Mean	0.240119	0.470717	0.376831	0.23754	0.232257	0.125925	0.3841			0.106869	0.0687101	0.225587	0.0287513	0.276556	0.0447654	0.498973
	Palmitic : Oleic vs. Linoleic : Oleic	0.447	0.2373	0.2097	0.09148	23	18	2.293	9		Std. Deviation	0.18147	0.262423	0.216237	0.224955	0.185651	0.0759546	0.238566			0.0731144	0.160848	0.167116	0.0454075	0.25273	0.161281	0.331956
	Palmitic : Oleic vs. Linolenic : Oleic	0.447	0.2337	0.2133	0.09233	23	17	2.311	9		Std. Error of Mean	0.0386895	0.054719	0.0441391	0.0530223	0.0450271	0.0184217	0.0615974			0.57141	0.354073	0.0715278	0.250974	0.123306	0.0668236	0.405276
	Palmitic : Oleic vs. Archidonic : Oleic	0.447	0.1258	0.3213	0.09216	23	17	3.486	9												0.757273	0.0693479	0.125717	0.277453	0.406092	0.121056	0.457205
	Palmitic : Oleic vs. Cholesterol	0.447	0.3847	0.06232	0.09459	23	15	0.6588	9		Lower 95% CI	0.15966	0.357237	0.285523	0.125673	0.136804	0.0868732	0.251987			0.0787929	0.481044	0.414784	0.218794	0.24561	0.259988	0.587714
											Upper 95% CI	0.320578	0.584197	0.46814	0.349408	0.327711	0.164978	0.516213			0.39091	0.935252	0.488706	0.10481	0.124879	0.138308	0.872667
																					0.182514	0.274628	0.836843	0.14029	0.143719	0.0956585	0.139441
											Mean ranks	59.5909	93.7391	84.4583	54.4444	58.6471	34.7059	83.6667			0.30136	0.774933	0.371239	0.20541	0.288123	0.0653998	0.224209
																					0.156071	0.856595	0.715022	0.322072	0.0749603	0.115132	0.126444
																					0.216002	0.707322	0.520608	0.0872565	0.0694409	0.175226
																					0.340716	0.758723	0.230041	0.060167	0.448101	0.14313
																					0.335701	0.711317	0.19309	0.749821
																					0.0919718	0.689033	0.106364
																					0.0954788	0.731152	0.377134
																					0.116203	0.558951	0.40062
																					0.40246	0.387095	0.401223
																						0.33662	0.290993
																							0.501434
Figure 2f																														Mean
Nested One Way Anova - Multiple comparison : Fisher LSD test	Number of comparisons per family	6																			N=2	N=2	N=2	N=2	N=2	N=2	N=2			ER	Cholesterol	Palmitic : Oleic	Oleic	Linoleic : Oleic	Linolenic : Oleic	Archidonic : Oleic
	Alpha	0.05																												2.3403	4.31167	4.45454	3.09142	2.74203	1.92716	1.5558
											Descriptive statistics										Data set									2.71318	4.31459	4.06347	4.04938	3.01883	2.6823	2.36809
	Uncorrected Fisher's LSD	Mean Diff,	95,00% CI of diff,	Below threshold?	Summary	Individual P Value						ER	Palmitic : Oleic	Oleic	Linoleic : Oleic	Linolenic : Oleic	Archidonic : Oleic	Cholesterol			ER	Palmitic : Oleic	Oleic	Linoleic : Oleic	Linolenic : Oleic	Archidonic : Oleic	Cholesterol			3.17017
	Palmitic : Oleic vs. ER	1.443	0,6071 to 2,280	Yes	**	0.0032					Number of values	34	24	23	17	18	17	17			1.88	2.5984	3.48097	1.79825	1.4241	0.156132	5.24033			3.3552
	Palmitic : Oleic vs. Oleic	0.7776	-0,1561 to 1,711	No	ns	0.0932															2.8006	3.34022	3.74607	2.58832	2.48025	1.35478	6.30816			2.16875
	Palmitic : Oleic vs. Linoleic : Oleic	1.36	0,3692 to 2,352	Yes	*	0.0121					Minimum	0.714896	2.19346	1.66337	0.743326	0.802381	0.122769	1.13403			2.77078	5.84291	3.01614	2.40083	1.17348	2.34918	3.28368
	Palmitic : Oleic vs. Linolenic : Oleic	1.896	0,9168 to 2,874	Yes	**	0.0015					25% Percentile	1.87944	3.26819	2.93806	1.94639	1.36144	0.976411	2.96595			1.72554	7.30745	3.35665	2.47698	2.28975	2.18983	2.92105
	Palmitic : Oleic vs. Archidonic : Oleic	2.292	1,301 to 3,283	Yes	***	0.0004					Median	2.92224	3.96284	3.35665	2.56567	2.35636	1.5369	4.54143			4.7328	3.65539	2.7341	3.48346	2.42297	2.79563	4.68827
	Palmitic : Oleic vs. Cholesterol	-0.07856	-1,073 to 0,9162	No	ns	0.8638					75% Percentile	3.46872	5.22577	3.75462	3.72417	2.91849	2.42898	5.21206			4.30715	4.09882	3.21953	2.09453	2.64202	1.36801	7.23708
											Maximum	4.7328	7.30745	5.5165	4.978	4.72391	6.06171	7.23708			2.66701	6.26667	2.93806	3.30536	2.02074	1.29744	4.59321
	Test details	Mean 1	Mean 2	Mean Diff,	SE of diff,	N1	N2	t	DF												1.32721	2.65411	2.61815	2.56567	0.96395	0.198865	4.47607
	Palmitic : Oleic vs. ER	4.234	2.791	1.443	0.3754	24	34	3.845	10		Mean	2.78941	4.22642	3.42462	2.87229	2.34668	1.93805	4.3127			3.4473	5.14917	1.95914	3.96489	2.85224	2.29231	1.13403
	Palmitic : Oleic vs. Oleic	4.234	3.457	0.7776	0.419	24	23	1.856	10		Std. Deviation	1.10432	1.30626	0.928066	1.25699	1.09204	1.56687	1.61239			3.23514	3.63225	3.1783	1.50126	0.802381	0.122769	2.60535
	Palmitic : Oleic vs. Linoleic : Oleic	4.234	2.874	1.36	0.4449	24	17	3.058	10		Std. Error of Mean	0.189389	0.266638	0.193515	0.304864	0.257396	0.380023	0.391062			0.714896	6.10782	3.75462	0.743326	1.99996	1.17522	4.94115
	Palmitic : Oleic vs. Linolenic : Oleic	4.234	2.339	1.896	0.4393	24	18	4.315	10												2.20401	4.0087	3.94679	1.5709	4.34194	0.7776	4.54143
	Palmitic : Oleic vs. Archidonic : Oleic	4.234	1.942	2.292	0.4449	24	17	5.152	10		Lower 95% CI	2.4041	3.67483	3.0233	2.22601	1.80362	1.13244	3.48369			3.292	4.8841	3.67764	2.23273	1.06255	4.80111	6.79225
	Palmitic : Oleic vs. Cholesterol	4.234	4.313	-0.07856	0.4465	24	17	0.176	10		Upper 95% CI	3.17473	4.778	3.82595	3.51857	2.88974	2.74367	5.14172			3.37695	2.83782	3.0817	3.37991	2.71967	1.5369	2.77667
																					4.4124	4.14421	1.66337	4.8119	3.31171	6.06171	3.01085
											Mean ranks	66	107.708	87.2609	67.0588	49.6667	38.1765	106.235			0.781821	5.2513	5.47275	4.978	4.72391	2.50878	3.58258
																					3.13556	3.91698	2.37837	4.93264	1.89142	1.96064	5.1838
																					3.99302	3.24419	3.41651		3.11724
																					3.19945	3.77327	3.61033
																					3.24003	2.19346	3.33025
																					3.21256	3.08894	5.5165
																					4.62253	4.01983	4.22524
																					3.95479	3.89793	4.44512
																					1.87775	5.52006
																					3.99781
																					2.58092
																					1.28055
																					2.7258
																					1.34487
																					1.95419
																					1.27099
																					2.19672
																					3.04387
																					3.533
Figure 2g																														Mean
Nested One Way Anova - Multiple comparison : Fisher LSD test	Number of comparisons per family	6																			N=2	N=2	N=2	N=2	N=2	N=2	N=2			ER	Cholesterol	Palmitic : Oleic	Oleic	Linoleic : Oleic	Linolenic : Oleic	Archidonic : Oleic
	Alpha	0.05																												76.015	109.893	112.467	30.7481	16.031	16.7052	13.5567
											Descriptive statistics										Data set									71.0933	104.837	80.8346	27.876	30.0023	24.52	20.374
	Uncorrected Fisher's LSD	Mean Diff,	95,00% CI of diff,	Below threshold?	Summary	Individual P Value						ER	Palmitic : Oleic	Oleic	Linoleic : Oleic	Linolenic : Oleic	Archidonic : Oleic	Cholesterol			ER	Palmitic : Oleic	Oleic	Linoleic : Oleic	Linolenic : Oleic	Archidonic : Oleic	Cholesterol			52.8811
	Palmitic : Oleic vs. ER	38.32	15,39 to 61,24	Yes	**	0.0043					Number of values	22	23	19	14	12	12	7			108	133.6	20.07	9.177	31.57	7.647	96.28			47.489
	Palmitic : Oleic vs. Oleic	66.25	40,99 to 91,51	Yes	***	0.0002					Number of values	22	23	19	14	12	12	16			44.03	81.011	36.785	17.11	3.047	8.33	140.9
	Palmitic : Oleic vs. Linoleic : Oleic	72.87	47,08 to 98,66	Yes	***	0.0001															68.66	153.56	27.83	7.65	9.79	21.34	97.33
	Palmitic : Oleic vs. Linolenic : Oleic	75.27	48,91 to 101,6	Yes	***	0.0001					Minimum	17.28	20.55	17.828	4.62	3.047	7.647	85.64			60.84	142.65	31.243	12.83	8.364	24.39	112.8
	Palmitic : Oleic vs. Archidonic : Oleic	79.22	52,80 to 105,6	Yes	****	<0,0001					25% Percentile	35.94	63.321	23.412	8.79525	10.64	8.965	96.4575			83.78	175.58	38.765	22.98	32.94	8.81	85.64
	Palmitic : Oleic vs. Cholesterol	-11.63	-37,01 to 13,75	No	ns	0.3271					Median	50.86	85.37	30.36	20.11	17.715	14.515	104			22.74	63.321	17.828	17.24	14.52	14.95	115
											75% Percentile	73.7595	133.2	36.785	28.995	30.765	23.6275	114.45			95.22	49.099	23.412	25.23	13.19	9.43	93.1
	Test details	Mean 1	Mean 2	Mean Diff,	SE of diff,	N1	N2	t	DF		Maximum	108	175.58	44.5	56.23	45.64	33.99	151			76.128	71.84	22.84	4.62	24.51	33.99	96.99
	Palmitic : Oleic vs. ER	95.88	57.57	38.32	10.13	23	22	3.781	9												72.97	138.81	26.208	34.41	15.64	26.7	151
	Palmitic : Oleic vs. Oleic	95.88	29.64	66.25	11.17	23	19	5.933	9		Mean	55.0167	94.5879	29.9923	23.0166	20.6126	16.3973	107.681			26.83	115.2	33.258	5.366	28.35	14.08	111.1
	Palmitic : Oleic vs. Linoleic : Oleic	95.88	23.02	72.87	11.4	23	14	6.391	9		Std. Deviation	26.0457	39.0727	7.5854	16.5495	12.3096	8.49278	17.4201			37.86	85.37	44.5	26.93	45.64	10.55	102.2
	Palmitic : Oleic vs. Linolenic : Oleic	95.88	20.61	75.27	11.65	23	12	6.458	9		Std. Error of Mean	5.55296	8.14722	1.74021	4.42304	3.55347	2.45165	4.35502			38.42	54.31	40.275	56.23	19.79	16.55	105.8
	Palmitic : Oleic vs. Archidonic : Oleic	95.88	16.66	79.22	11.68	23	12	6.784	9												45.9	82.63	38.089	55.27			100.8
	Palmitic : Oleic vs. Cholesterol	95.88	107.5	-11.63	11.22	23	16	1.036	9		Lower 95% CI	43.4687	77.6916	26.3362	13.4612	12.7915	11.0012	98.3988			40.18	74.26	29.37	27.19			116.5
											Upper 95% CI	66.5647	111.484	33.6483	32.572	28.4337	21.7933	116.964			30.18	43.89	24.9				106.2
																					55.82	20.55	19.34				91.26
											Mean ranks	66.4091	90.6087	44.7368	30.2857	28.25	20.5	101.063			96.48	101.5	34.3
																					65.34	108.9	30.48
																					17.28	133.2	30.36
																					44.55	82.72
																					20.56	106
																					58.6	98.22
																						59.3

## Sheet: Data Table 3
															N=2	N=2
Figure 3c	Table Analyzed	Figure 3 OcoA								Descriptive statistics					Data Set			Mean
	Column A	GPI2x_mCh									GPI	KDEL			GPI2x_mCh	RFP-KDEL		GPI2x_mCh	RFP-KDEL
Nested t-test - two tailed P value	vs.	vs,								Number of values	15	16			0.739622	32.5124		0.948206	23.3739
	Column B	RFP-KDEL													0.96267	22.6309		1.05919	15.9514
										Minimum	0.1838	11.41			1.49938	18.695
0	Nested t test									25% Percentile	0.7545	13.66			0.788414	14.8319
	P value	0.0378								Median	0.9925	18			1.00991	17.1221
	P value summary	*								75% Percentile	1.309	23.56			1.34584	31.6966
	Significantly different (P < 0.05)?	Yes								Maximum	1.824	32.51			0.485318	31.4111
	One- or two-tailed P value?	Two-tailed													0.754486	18.0914
	t, df	t=4,996, df=2								Mean	1	19.66			1.30914	21.5579
	F, DFn, Dfd	24,96, 1, 2								Std. Deviation	0.4035	7.104			1.10522	15.5332
										Std. Error of Mean	0.1042	1.776			0.900901	12.0721
	How big is the difference?														1.0991	23.8757
	Mean of column A	1.003								Lower 95% CI	0.7766	15.88			0.18378	11.4053
	Mean of column B	19.66								Upper 95% CI	1.223	23.45			0.992517	17.9165
	Difference between means (A - B) ± SEM	-18,66 ± 3,735													1.8237	11.976
	95% confidence interval	-34,73 to -2,588														13.2745
	Random effects	SD	Variance
	Variation within subcolumns	4.467	19.95
	Variation among subcolumn means	3.372	11.37
	Do the subcolumns differ (within each column)?
	Chi-square, df	4,510, 1
	P value	0.0337
	P value summary	*
	Is there significant difference between subcolumns (P < 0.05)?	Yes
	Data analyzed
	Number of treatments (columns)	2
	Number of subjects (subcolumns)	4
	Total number of values	31
															N=2	N=2
Figure 3e										Descriptive statistics					Data Set			Mean
Nested t-test - two tailed P value	Table Analyzed	Figure 3 - Dgat													DGAT+	DGAT -		DGAT+	DGAT -
	Column A	DGAT+									DGAT+	DGAT -			2.2399	0.974576		1.42233	0.83898
	vs.	vs,								Number of values	23	22			2.14955	0.947599		2.00065	1.07071
	Column B	DGAT-													1.27132	0.720227
										Minimum	0.6791	0.3361			1.01483	0.506985
	Nested t test									25% Percentile	1.196	0.7158			1.34325	1.02767
	P value	0.1368								Median	1.555	0.896			1.41048	0.989135
	P value summary	ns								75% Percentile	2.24	1.088			1.55478	1.06107
	Significantly different (P < 0.05)?	No								Maximum	3.285	1.804			0.67912	0.787882
	One- or two-tailed P value?	Two-tailed													1.3758	0.702671
	t, df	t=2,418, df=2								Mean	1.699	0.9443			1.05636	0.336134
	F, DFn, Dfd	5,847, 1, 2								Std. Deviation	0.6654	0.3548			1.03024	1.16941
										Std. Error of Mean	0.1387	0.07565			1.9423	0.844404
	How big is the difference?														1.65969	1.80399
	Mean of column A	1.709								Lower 95% CI	1.411	0.787			1.19553	1.19938
	Mean of column B	0.9524								Upper 95% CI	1.987	1.102			1.75946	0.77418
	Difference between means (A - B) ± SEM	0,7563 ± 0,3128													1.34539	1.70594
	95% confidence interval	-0,5895 to 2,102													2.11743	0.739068
															2.49082	0.634588
	Random effects	SD	Variance												2.68651	0.623883
	Variation within subcolumns	0.498	0.248												2.31954	0.832843
	Variation among subcolumn means	0.2751	0.07568												2.3508	1.3865
															0.797302	1.00669
	Do the subcolumns differ (within each column)?														3.2847
	Chi-square, df	3,454, 1
	P value	0.0631
	P value summary	ns
	Is there significant difference between subcolumns (P < 0.05)?	No
	Data analyzed
	Number of treatments (columns)	2
	Number of subjects (subcolumns)	4
	Total number of values	45

## Sheet: Data Table 4
																																	N=2	N=2	N=2	N=2	N=2	N=2	N=2
Extended Data Fig. 1h	Shapiro-Wilk Normality test	N=2	N=2	N=2	N=2	N=2	N=2	N=2	N=2		Multiple comparison	Kruskal-Wallis Test												ANOVA	Kruskal-Wallis Test							Descriptive statistics	Kruskal-Wallis Test
		ER	Mitochondria	Golgi	Nucleus	Lysosome	Early endosome	MVB/Late endosome	Autophagosome/Autolysosome		Number of families	1																					ER	Mitochondria	Golgi	Nucleus	Lysosome	Early endosome	MVB/Late endosome
	Number of values	500	390	199	26	266	265	177	53		Number of comparisons per family	28												Table Analyzed	All distribution							Number of values	500	390	199	26	266	265	177
											Alpha	0.05
	Minimum	0.754	0.755	0.759	11.03	0.76	0.815	0.763	0															Kruskal-Wallis test								Minimum	0.754	0.755	0.759	11.03	0.76	0.815	0.763
	25% Percentile	1.049	0.928	1.111	13.0474	0.95475	1.494	1.207	0.5765		Uncorrected Dunn's test	Mean rank diff,	Significant?	Summary	Individual P Value									P value	<0,000001							25% Percentile	1.049	0.928	1.111	13.0474	0.95475	1.494	1.207
	Median	1.456	1.283	1.703	14.437	1.336	2.155	1.879	0.774															Exact or approximate P value?	Approximate							Median	1.456	1.283	1.703	14.437	1.336	2.155	1.879
	75% Percentile	2.45425	2.12925	2.6	15.9758	1.95875	2.917	3.075	1.406		ER vs. Mitochondria	125.299	Yes	***	0.000617	A-B								P value summary	****							75% Percentile	2.45425	2.12925	2.6	15.9758	1.95875	2.917	3.075
	Maximum	17.151	10.999	7.241	17.3445	15.708	11.61	10.311	6.216		ER vs. Golgi	-50.6424	No	ns	0.26468	A-C								Do the medians vary signif. (P < 0.05)?	Yes							Maximum	17.151	10.999	7.241	17.3445	15.708	11.61	10.311
											ER vs. Nucleus	-932.305	Yes	****	<0,000001	A-D								Number of groups	8
	Mean	2.52959	1.75967	2.05252	14.3514	1.79232	2.42168	2.42599	1.27187		ER vs. Lysosome	120.133	Yes	**	0.003475	A-E								Kruskal-Wallis statistic	225.642							Mean	2.52959	1.75967	2.05252	14.3514	1.79232	2.42168	2.42599
	Std. Deviation	2.77177	1.26093	1.26523	1.8351	1.53662	1.4128	1.7289	1.29231		ER vs. Early endosome	-258.644	Yes	****	<0,000001	A-F																Std. Deviation	2.77177	1.26093	1.26523	1.8351	1.53662	1.4128	1.7289
	Std. Error of Mean	0.123957	0.0638498	0.0896899	0.359892	0.0942164	0.0867878	0.129952	0.177512		ER vs. MVB/Late endosome	-152.883	Yes	**	0.001252	A-G								Data summary								Std. Error of Mean	0.123957	0.0638498	0.0896899	0.359892	0.0942164	0.0867878	0.129952
											ER vs. Autophagosome/Autolysosome	467.654	Yes	****	<0,000001	A-H								Number of treatments (columns)	8
	Lower 95% CI of mean	2.28605	1.63414	1.87565	13.6102	1.60682	2.25079	2.16953	0.915663		Mitochondria vs. Golgi	-175.941	Yes	***	0.000193	B-C								Number of values (total)	1876							Lower 95% CI	2.28605	1.63414	1.87565	13.6102	1.60682	2.25079	2.16953
	Upper 95% CI of mean	2.77313	1.88521	2.22939	15.0926	1.97783	2.59256	2.68246	1.62807		Mitochondria vs. Nucleus	-1057.6	Yes	****	<0,000001	B-D																Upper 95% CI	2.77313	1.88521	2.22939	15.0926	1.97783	2.59256	2.68246
											Mitochondria vs. Lysosome	-5.16559	No	ns	0.904548	B-E
	Sum	1264.8	686.273	408.452	373.137	476.758	641.745	429.401	67.409		Mitochondria vs. Early endosome	-383.943	Yes	****	<0,000001	B-F																Mean ranks	925.541	800.242	976.183	1857.85	805.408	1184.18	1078.42
											Mitochondria vs. MVB/Late endosome	-278.181	Yes	****	<0,000001	B-G
	Shapiro-Wilk normality test										Mitochondria vs. Autophagosome/Autolysosome	342.356	Yes	****	1.6e-05	B-H
	W	0.622038	0.727875	0.842202	0.965985	0.588149	0.769338	0.794497	0.706587		Golgi vs. Nucleus	-881.663	Yes	****	<0,000001	C-D
	P value	<0,000001	<0,000001	<0,000001	0.522656	<0,000001	<0,000001	<0,000001	<0,000001		Golgi vs. Lysosome	170.776	Yes	***	0.000769	C-E
	Passed normality test (alpha=0.05)?	No	No	No	Yes	No	No	No	No		Golgi vs. Early endosome	-208.001	Yes	****	4.2e-05	C-F
	P value summary	****	****	****	ns	****	****	****	****		Golgi vs. MVB/Late endosome	-102.24	No	ns	0.067734	C-G
											Golgi vs. Autophagosome/Autolysosome	518.297	Yes	****	<0,000001	C-H
											Nucleus vs. Lysosome	1052.44	Yes	****	<0,000001	D-E
											Nucleus vs. Early endosome	673.661	Yes	****	<0,000001	D-F
											Nucleus vs. MVB/Late endosome	779.422	Yes	****	<0,000001	D-G
											Nucleus vs. Autophagosome/Autolysosome	1399.96	Yes	****	<0,000001	D-H
											Lysosome vs. Early endosome	-378.777	Yes	****	<0,000001	E-F
Extended Data Fig. 1k	Shapiro-Wilk Normality test	N=2	N=3	N=2		Multiple comparison	Uncorrected Dunn's test						ANOVA	Kruskal-Wallis Test		Descriptive statistics	Kruskal-Wallis Test
		Control	+ Nocodazole	+Climp63_mCh		Number of families	1										Control	+ Nocodazole	+Climp63_mCh
	Number of values	500	567	103		Number of comparisons per family	3						Table Analyzed	ER v Noco v Climp		Number of values	500	567	103
						Alpha	0.05
	Minimum	0.754	0.753	0.784									Kruskal-Wallis test			Minimum	0.754	0.753	0.784
	25% Percentile	1.049	1.136	1.684		Uncorrected Dunn's test	Mean rank diff,	Significant?	Summary	Individual P Value			P value	<0,000001		25% Percentile	1.049	1.136	1.684
	Median	1.456	1.929	2.564									Exact or approximate P value?	Approximate		Median	1.456	1.929	2.564
	75% Percentile	2.45425	3.287	5.768		Control vs. + Nocodazole	-90.7834	Yes	****	1.2e-05	A-B		P value summary	****		75% Percentile	2.45425	3.287	5.768
	Maximum	17.151	16.865	32.925		Control vs. +Climp63_mCh	-263.045	Yes	****	<0,000001	A-C		Do the medians vary signif. (P < 0.05)?	Yes		Maximum	17.151	16.865	32.925
						+ Nocodazole vs +Climp63_mCh	-172.262	Yes	****	2e-06	B-C		Number of groups	3
	Mean	2.52959	2.79166	6.96578									Kruskal-Wallis statistic	57.1406		Mean	2.52959	2.79166	6.96578
	Std. Deviation	2.77177	2.51113	8.88797												Std. Deviation	2.77177	2.51113	8.88797
	Std. Error of Mean	0.123957	0.105457	0.875758		Test details	Mean rank 1	Mean rank 2	Mean rank diff,	n1	n2		Data summary			Std. Error of Mean	0.123957	0.105457	0.875758
													Number of treatments (columns)	3
	Lower 95% CI of mean	2.28605	2.58452	5.22872		Control vs. + Nocodazole	518.348	609.131	-90.7834	500	567		Number of values (total)	1170		Lower 95% CI	2.28605	2.58452	5.22872
	Upper 95% CI of mean	2.77313	2.99879	8.70284		Control vs. +Climp63_mCh	518.348	781.393	-263.045	500	103					Upper 95% CI	2.77313	2.99879	8.70284
						+ Nocodazole vs +Climp63_mCh	609.131	781.393	-172.262	567	103
	Sum	1264.8	1582.87	717.475												Mean ranks	518.348	609.131	781.393
	Shapiro-Wilk normality test
	W	0.622038	0.731331	0.659058
	P value	<0,000001	<0,000001	<0,000001
	Passed normality test (alpha=0.05)?	No	No	No
	P value summary	****	****	****
Extended Data Fig. 1n	Shapiro-Wilk Normality test	N=2	N=2		Mann Whitney test			Kolmogorov-Smirnov test
		Tom20	Mitofusine II		Table Analyzed	Tom 20 vs Mitofusine		Table Analyzed	Tom 20 vs Mitofusine
	Number of values	390	224
					Column B	Mitofusine II		Column A	Tom20
	Minimum	0.755	0.759		vs.	vs,		vs.	vs,
	25% Percentile	0.928	1.2975		Column A	Tom20		Column B	Mitofusine II
	Median	1.283	2.004
	75% Percentile	2.12925	3.17725		Mann Whitney test			Kolmogorov-Smirnov test
	Maximum	10.999	11.575		P value	<0,000001		P value	<0,000001
					Exact or approximate P value?	Approximate		Exact or approximate P value?	Approximate
	Mean	1.75967	2.49391		P value summary	****		P value summary	****
	Std. Deviation	1.26093	1.69373		Significantly different (P < 0.05)?	Yes		Significantly different (P < 0.05)?	Yes
	Std. Error of Mean	0.0638498	0.113167		One- or two-tailed P value?	Two-tailed		Kolmogorov-Smirnov D	0.278388
					Sum of ranks in column A,B	104792 , 84013,5
	Lower 95% CI of mean	1.63414	2.27089		Mann-Whitney U	28546.5
	Upper 95% CI of mean	1.88521	2.71692
					Difference between medians
	Sum	686.273	558.635		Median of column A	1,283, n=390
					Median of column B	2,004, n=224
	Shapiro-Wilk normality test				Difference: Actual	0.721
	W	0.727875	0.814012		Difference: Hodges-Lehmann	0.521
	P value	<0,000001	<0,000001
	Passed normality test (alpha=0.05)?	No	No
	P value summary	****	****

## Sheet: Data Table 5
Extended Data Fig. 2v top
Nested One Way Anova - Multiple comparison : Fisher LSD test	Compare column means (main column effect)															Data Set					Mean
																ER sec61ß-mCh	ER (Kdel)	ER/ERGIC (sec22 + Kdel)	Golgi (P58)		N=2	N=4	N=3	N=8
	Number of families	1														0.132723	0.13478	0.347682	0.0681768		ER sec61ß-mCh	ER (Kdel)	ER/ERGIC (sec22 + Kdel)	Golgi
	Number of comparisons per family	6														0.0744959	0.0478924	0.395131	0.0424375		0.201011	0.198181	0.315209	0.120385
	Alpha	0.05														0.425929	0.411872	0.26534	0.250541		0.255176	0.130243	0.278801	0.123184
																0.2377	0.15873	0.252682	0.109585			0.348333	0.280638	0.0883792
	Uncorrected Fisher's LSD	Mean Diff,	95,00% CI of diff,	Below threshold?	Summary	Individual P Value										0.134207	0.1165	0.0901594	0.136783			0.228362		0.165567
	ER SEC61 vs. ER KDEL	-0.01254	-0,1370 to 0,1119	No	ns	0.831										0.377512	0.196	0.467442	0.07417					0.186541
	ER SEC61 vs. SEC22	-0.06843	-0,2111 to 0,07426	No	ns	0.3191										0.208	0.106869	0.454126	0.0836898					0.192037
	ER SEC61 vs. GOLGI (P58)	0.08963	-0,02856 to 0,2078	No	ns	0.1253										0.182277	0.0731144	0.0723711	0.169502					0.142291
	ER KDEL vs. SEC22	-0.05588	-0,1747 to 0,06296	No	ns	0.3282										0.252915	0.57141	0.369148	0.0261545					0.0164835
	ER KDEL vs. GOLGI (P58)	0.1022	0,01424 to 0,1901	Yes	*	0.0261											0.757273	0.226906	0.113494
	SEC22 vs. GOLGI (P58)	0.1581	0,04579 to 0,2703	Yes	**	0.0095											0.0787929		0.160352
																	0.39091		0.327216
	Test details	Mean 1	Mean 2	Mean Diff,	SE of diff,	N1	N2	t	DF								0.182514		0.0376162
	ER SEC61 vs. ER KDEL	0.2255	0.238	-0.01254	0.05761	9	22	0.2178	13								0.30136		0.189157
	ER SEC61 vs. SEC22	0.2255	0.2939	-0.06843	0.06605	9	10	1.036	13								0.156071		0.0514858
	ER SEC61 vs. GOLGI (P58)	0.2255	0.1358	0.08963	0.05471	9	32	1.638	13								0.216002		0.186541
	ER KDEL vs. SEC22	0.238	0.2939	-0.05588	0.05501	22	10	1.016	13								0.340716		0.0947808
	ER KDEL vs. GOLGI (P58)	0.238	0.1358	0.1022	0.0407	22	32	2.51	13								0.335701		0.203948
	SEC22 vs. GOLGI (P58)	0.2939	0.1358	0.1581	0.05197	10	32	3.041	13								0.0919718		0.345736
																	0.0954788		0.128765
																	0.116203		0.281802
																	0.40246		0.116885
																			0.172344
																			0.127125
																			0.030292
																			0.317019
																			0.297257
																			0.00261906
																			0.205195
																			0.0165297
																			0.00727559
																			0.0256913
Extended Data Fig. 2v middle																Data Set
Nested One Way Anova - Multiple comparison : Fisher LSD test		Compare column means (main column effect)														ER sec61ß-mCh	ER (KDEL)	ER/ERGIC (sec22 + Kdel)	Golgi (P58)		ER sec61ß-mCh	ER (KDEL)	ER/ERGIC (sec22 + Kdel)	Golgi (P58)
																4.74428	1.88	2.53168	Golgi		2.6702	2.3403	2.78955	1.42954
		Number of families	1													3.43	2.8006	1.81446	1.83		2.87167	2.71318	1.08931	2.44371
		Number of comparisons per family	6													3.14244	2.77078	4.02252	1.02907			3.17017	2.58597	1.29184
		Alpha	0.05													0.546493	1.72554	0.926362	3.1136			3.3552		1.72872
																2.41308	4.7328	1.42862	1.77382			2.16875		2.19885
		Uncorrected Fisher's LSD	Mean Diff,	95,00% CI of diff,	Below threshold?	Summary	Individual P Value									4.035	4.30715	1.19655	0.539794					1.97517
		ER SEC61 vs. ER KDEL	-0.02449	-0,9118 to 0,8628	No	ns	0.9534									0.380112	2.66701	0.805706	1.02526					1.4036
		ER SEC61 vs. SEC22	0.5484	-0,4493 to 1,546	No	ns	0.2563									2.92262	1.32721	2.52	2.31046
		ER SEC61 vs. GOLGI (P58)	0.9247	0,03118 to 1,818	Yes	*	0.0435									2.60709	3.4473	2.96722	0.712833
		ER KDEL vs. SEC22	0.5729	-0,2405 to 1,386	No	ns	0.1521									3.25466	3.23514	2.70595	2.16287
		ER KDEL vs. GOLGI (P58)	0.9492	0,2675 to 1,631	Yes	*	0.0101									3.56059	0.714896	3.10104	2.31046
		SEC22 vs. GOLGI (P58)	0.3763	-0,4439 to 1,197	No	ns	0.3397									2.80948	2.20401	3.05577	1.97513
																2.07559	3.292	3.71647	1.71625
		Test details	Mean 1	Mean 2	Mean Diff,	SE of diff,	N1	N2	t	DF							3.37695	1.74391	3.60551
		ER SEC61 vs. ER KDEL	2.766	2.79	-0.02449	0.4107	13	34	0.05962	13							4.4124	2.07141	1.14607
		ER SEC61 vs. SEC22	2.766	2.217	0.5484	0.4618	13	17	1.187	13							0.781821	1.09792	3.46502
		ER SEC61 vs. GOLGI (P58)	2.766	1.841	0.9247	0.4136	13	28	2.236	13							3.13556	2.88	1.59146
		ER KDEL vs. SEC22	2.79	2.217	0.5729	0.3765	34	17	1.522	13							3.99302		2.58568
		ER KDEL vs. GOLGI (P58)	2.79	1.841	0.9492	0.3155	34	28	3.008	13							3.19945		1.50571
		SEC22 vs. GOLGI (P58)	2.217	1.841	0.3763	0.3797	17	28	0.9912	13							3.24003		3.99
																	3.21256		0.889875
																	4.62253		1.31478
																	3.95479		1.93217
																	1.87775		1.97885
																	3.99781		2.01054
																	2.58092		1.70997
																	1.28055		1.1155
																	2.7258		0.926045
																	1.34487		2.16926
																	1.95419
																	1.27099
																	2.19672
																	3.04387
																	3.533
Extended Data Fig. 2v bottom																Data Set
Nested One Way Anova - Multiple comparison : Fisher LSD test		Compare column means (main column effect)														ER sec61ß-mCh	ER (KDEL)	ER/ERGIC (sec22 + Kdel)	Golgi (P58)		ER sec61ß-mCh	ER	ER/ERGIC (sec22 + Kdel)	Golgi (P58)
																82.43	108	84.91	87.34		55.9217	76.015	70.27	82.9125
		Number of families	1													59.69	44.03	86.11	78.485		77.1258	71.0933	56.7133	64.65
		Number of comparisons per family	6													58.47	68.66	39.79	64.65			52.8811		103.6
		Alpha	0.05													31.57	60.84	16.16	103.6			47.489		78.0267
																35.61	83.78	40.96	86.28					100.3
		Uncorrected Fisher's LSD	Mean Diff,	95,00% CI of diff,	Below threshold?	Summary	Individual P Value									67.76	22.74	31.25	52.86					53.8
		ER SEC61 vs. ER KDEL	10.72	-10,75 to 32,19	No	ns	0.2918									86	95.22	72.35	110.3
		ER SEC61 vs. SEC22	5.039	-20,99 to 31,07	No	ns	0.6754									89.415	76.128	94.92	79.39
		ER SEC61 vs. GOLGI (P58)	-11.25	-34,69 to 12,19	No	ns	0.31									82.39	72.97	84.64	90.5
		ER KDEL vs. SEC22	-5.685	-29,10 to 17,73	No	ns	0.6004									71.8	26.83		48.83
		ER KDEL vs. GOLGI (P58)	-21.97	-42,47 to -1,477	Yes	*	0.038									61.15	37.86		100.3
		SEC22 vs. GOLGI (P58)	-16.29	-41,52 to 8,947	No	ns	0.1809									72	38.42		24.76
																	45.9		82.84
		Test details	Mean 1	Mean 2	Mean Diff,	SE of diff,	N1	N2	t	DF							40.18
		ER SEC61 vs. ER KDEL	66.52	55.8	10.72	9.636	12	22	1.113	10							30.18
		ER SEC61 vs. SEC22	66.52	61.48	5.039	11.68	12	9	0.4313	10							55.82
		ER SEC61 vs. GOLGI (P58)	66.52	77.77	-11.25	10.52	12	13	1.069	10							96.48
		ER KDEL vs. SEC22	55.8	61.48	-5.685	10.51	22	9	0.5409	10							65.34
		ER KDEL vs. GOLGI (P58)	55.8	77.77	-21.97	9.199	22	13	2.389	10							17.28
		SEC22 vs. GOLGI (P58)	61.48	77.77	-16.29	11.33	9	13	1.438	10							44.55
																	20.56
																	58.6

## Sheet: Data Table 6
Extended Data Fig. 4c																											Descriptive statistics							Data set				Data set
Nested One Way Anova - Multiple comparison : Fisher LSD test	Compare column means (main column effect)																											Control	Palmitic : Oleic	Linoleic : Linolenic				Control	Palmitic : Oleic	Linoleic : Linolenic		Control	Palmitic : Oleic	Linoleic : Linolenic
																											Number of values	6	6	6				0.263655	0.310071	0.328254		0.261263	0.304334	0.322134
	Number of families	1																																0.26222	0.304085	0.326585		0.390511	0.270185	0.286142
	Number of comparisons per family	2																									Minimum	0.2579	0.269	0.2685				0.257914	0.298846	0.311564
	Alpha	0.05																									25% Percentile	0.2611	0.2695	0.28				0.394187	0.271871	0.268543
																											Median	0.321	0.2854	0.3088				0.398914	0.269703	0.283871
	Uncorrected Fisher's LSD	Mean Diff,	95,00% CI of diff,	Below threshold?	Summary	Individual P Value																					75% Percentile	0.3954	0.3056	0.327				0.378431	0.268981	0.30601
	Control vs. 16 : 0 / 18:1	0.03863	-0,1412 to 0,2185	No	ns	0.5434																					Maximum	0.3989	0.3101	0.3283
	Control vs. 18 : 2 / 18 : 3	0.02175	-0,1581 to 0,2016	No	ns	0.726
																											Mean	0.3259	0.2873	0.3041
	Test details	Mean 1	Mean 2	Mean Diff,	SE of diff,	N1	N2	t	DF																		Std. Deviation	0.07114	0.01906	0.02376
	Control vs. 16 : 0 / 18:1	0.3259	0.2873	0.03863	0.05652	6	6	0.6834	3																		Std. Error of Mean	0.02904	0.007782	0.009698
	Control vs. 18 : 2 / 18 : 3	0.3259	0.3041	0.02175	0.05652	6	6	0.3848	3
																											Lower 95% CI	0.2512	0.2673	0.2792
																											Upper 95% CI	0.4005	0.3073	0.3291
Extended Data Fig. 4e	Unpaired t-test, two tailed p-value			Unpaired t-test, two tailed p-value			Unpaired t-test, two tailed p-value			Unpaired t-test, two tailed p-value			Unpaired t-test, two tailed p-value
	0 unsaturation			1 unsaturation			2 unsaturations			3 unsaturations			4+ unsaturations
	Table Analyzed	Percentage unsaturation point					Table Analyzed	Percentage unsaturation point		Table Analyzed	Percentage unsaturation point		Table Analyzed	Percentage unsaturation point
				Table Analyzed	Percentage unsaturation point
	Column C	Control					Column C	Control		Column C	Control		Column C	Control				Data set	Conditions
	vs.	vs,		Column C	Control		vs.	vs,		vs.	vs,		vs.	vs,					16:0 / 18:1			18 : 2 / 18 : 3			Control
	Column A	16:0 / 18:1		vs.	vs,		Column A	16:0 / 18:1		Column A	16:0 / 18:1		Column A	16:0 / 18:1			Unsatuation	0	35.1454	35.4051	26.7024	3.51235	3.36395	18.7237	34.6735	33.0249
				Column A	16:0 / 18:1													1	62.0418	61.5073	69.8207	9.03451	9.10983	13.8243	56.1531	56.9924
	Unpaired t test						Unpaired t test			Unpaired t test			Unpaired t test					2	1.20074	1.19995	1.53788	44.0272	43.387	30.5424	3.3363	3.58296
	P value	0.7275		Unpaired t test			P value	0.0011		P value	0.0249		P value	0.0004				3	0.268711	0.282499	0.402112	34.8139	35.0313	29.8744	0.552321	0.541675
	P value summary	ns		P value	0.1085		P value summary	**		P value summary	*		P value summary	***				4+	1.34336	1.60512	1.53683	8.612	9.10794	7.03518	5.28469	5.85802
	Significantly different (P < 0.05)?	No		P value summary	ns		Significantly different (P < 0.05)?	Yes		Significantly different (P < 0.05)?	Yes		Significantly different (P < 0.05)?	Yes
	One- or two-tailed P value?	Two-tailed		Significantly different (P < 0.05)?	No		One- or two-tailed P value?	Two-tailed		One- or two-tailed P value?	Two-tailed		One- or two-tailed P value?	Two-tailed
	t, df	t=0,3827 df=3		One- or two-tailed P value?	Two-tailed		t, df	t=12,49 df=3		t, df	t=4,181 df=3		t, df	t=17,24 df=3
				t, df	t=2,264 df=3
	How big is the difference?						How big is the difference?			How big is the difference?			How big is the difference?
	Mean ± SEM of column A	32,42 ± 2,859, n=3		How big is the difference?			Mean ± SEM of column A	1,313 ± 0,1125, n=3		Mean ± SEM of column A	0,3178 ± 0,04236, n=3		Mean ± SEM of column A	1,495 ± 0,07839, n=3
	Mean ± SEM of column C	33,85 ± 0,8243, n=2		Mean ± SEM of column A	64,46 ± 2,686, n=3		Mean ± SEM of column C	3,46 ± 0,1233, n=2		Mean ± SEM of column C	0,547 ± 0,005323, n=2		Mean ± SEM of column C	5,571 ± 0,2867, n=2
	Difference between means	1,432 ± 3,741		Mean ± SEM of column C	56,57 ± 0,4196, n=2		Difference between means	2,147 ± 0,1719		Difference between means	0,2292 ± 0,05483		Difference between means	4,076 ± 0,2364
	95% confidence interval	-10,47 to 13,34		Difference between means	-7,884 ± 3,482		95% confidence interval	1,6 to 2,694		95% confidence interval	0,05474 to 0,4037		95% confidence interval	3,324 to 4,829
	R squared (eta squared)	0.04654		95% confidence interval	-18,97 to 3,198		R squared (eta squared)	0.9811		R squared (eta squared)	0.8535		R squared (eta squared)	0.99
				R squared (eta squared)	0.6308
	F test to compare variances						F test to compare variances			F test to compare variances			F test to compare variances
	F, DFn, Dfd			F test to compare variances			F, DFn, Dfd			F, DFn, Dfd			F, DFn, Dfd
	P value			F, DFn, Dfd			P value			P value			P value
	P value summary			P value			P value summary			P value summary			P value summary
	Significantly different (P < 0.05)?			P value summary			Significantly different (P < 0.05)?			Significantly different (P < 0.05)?			Significantly different (P < 0.05)?
				Significantly different (P < 0.05)?
	Unpaired t-test, two tailed p-value			Unpaired t-test, two tailed p-value			Unpaired t-test, two tailed p-value			Unpaired t-test, two tailed p-value			Unpaired t-test, two tailed p-value
	0 unsaturation			1 unsaturation			2 unsaturations			3 unsaturations			4+ unsaturations
							Table Analyzed	Percentage unsaturation point		Table Analyzed	Percentage unsaturation point		Table Analyzed	Percentage unsaturation point
	Table Analyzed	Percentage unsaturation point		Table Analyzed	Percentage unsaturation point
							Column C	Control		Column C	Control		Column C	Control
	Column C	Control		Column C	Control		vs.	vs,		vs.	vs,		vs.	vs,
	vs.	vs,		vs.	vs,		Column B	18 : 2 / 18 : 3		Column B	18 : 2 / 18 : 3		Column B	18 : 2 / 18 : 3
	Column B	18 : 2 / 18 : 3		Column B	18 : 2 / 18 : 3
							Unpaired t test			Unpaired t test			Unpaired t test
	Unpaired t test			Unpaired t test			P value	0.008		P value	0.0006		P value	0.0489
	P value	0.0313		P value	0.0002		P value summary	**		P value summary	***		P value summary	*
	P value summary	*		P value summary	***		Significantly different (P < 0.05)?	Yes		Significantly different (P < 0.05)?	Yes		Significantly different (P < 0.05)?	Yes
	Significantly different (P < 0.05)?	Yes		Significantly different (P < 0.05)?	Yes		One- or two-tailed P value?	Two-tailed		One- or two-tailed P value?	Two-tailed		One- or two-tailed P value?	Two-tailed
	One- or two-tailed P value?	Two-tailed		One- or two-tailed P value?	Two-tailed		t, df	t=6,323 df=3		t, df	t=15,04 df=3		t, df	t=3,212 df=3
	t, df	t=3,832 df=3		t, df	t=22,19 df=3
							How big is the difference?			How big is the difference?			How big is the difference?
	How big is the difference?			How big is the difference?			Mean ± SEM of column B	39,32 ± 4,392, n=3		Mean ± SEM of column B	33,24 ± 1,684, n=3		Mean ± SEM of column B	8,252 ± 0,6249, n=3
	Mean ± SEM of column B	8,533 ± 5,095, n=3		Mean ± SEM of column B	10,66 ± 1,584, n=3		Mean ± SEM of column C	3,46 ± 0,1233, n=2		Mean ± SEM of column C	0,547 ± 0,005323, n=2		Mean ± SEM of column C	5,571 ± 0,2867, n=2
	Mean ± SEM of column C	33,85 ± 0,8243, n=2		Mean ± SEM of column C	56,57 ± 0,4196, n=2		Difference between means	-35,86 ± 5,671		Difference between means	-32,69 ± 2,174		Difference between means	-2,68 ± 0,8345
	Difference between means	25,32 ± 6,607		Difference between means	45,92 ± 2,069		95% confidence interval	-53,91 to -17,81		95% confidence interval	-39,61 to -25,77		95% confidence interval	-5,336 to -0,02447
	95% confidence interval	4,29 to 46,34		95% confidence interval	39,33 to 52,5		R squared (eta squared)	0.9302		R squared (eta squared)	0.9869		R squared (eta squared)	0.7747
	R squared (eta squared)	0.8303		R squared (eta squared)	0.9939
							F test to compare variances			F test to compare variances			F test to compare variances
	F test to compare variances			F test to compare variances			F, DFn, Dfd			F, DFn, Dfd			F, DFn, Dfd
	F, DFn, Dfd			F, DFn, Dfd			P value			P value			P value
	P value			P value			P value summary			P value summary			P value summary
	P value summary			P value summary			Significantly different (P < 0.05)?			Significantly different (P < 0.05)?			Significantly different (P < 0.05)?
	Significantly different (P < 0.05)?			Significantly different (P < 0.05)?
	Unpaired t-test, two tailed p-value			Unpaired t-test, two tailed p-value			Unpaired t-test, two tailed p-value			Unpaired t-test, two tailed p-value
Extended Data Fig. 4g	14C			16C			18C			20+C
	Table Analyzed	Percentage chain lenght bis		Table Analyzed	Percentage chain lenght bis		Table Analyzed	Percentage chain lenght bis		Table Analyzed	Percentage chain lenght bis
	Column C	Control		Column C	Control		Column C	Control		Column C	Control
	vs.	vs,		vs.	vs,		vs.	vs,		vs.	vs,
	Column A	16:0 / 18:1		Column A	16:0 / 18:1		Column A	16:0 / 18:1		Column A	16:0 / 18:1
	Unpaired t test			Unpaired t test			Unpaired t test			Unpaired t test
	P value	0.0002		P value	0.79		P value	0.0296		P value	0.0038
	P value summary	***		P value summary	ns		P value summary	*		P value summary	**
	Significantly different (P < 0.05)?	Yes		Significantly different (P < 0.05)?	No		Significantly different (P < 0.05)?	Yes		Significantly different (P < 0.05)?	Yes
	One- or two-tailed P value?	Two-tailed		One- or two-tailed P value?	Two-tailed		One- or two-tailed P value?	Two-tailed		One- or two-tailed P value?	Two-tailed
	t, df	t=23,02 df=3		t, df	t=0,2911 df=3		t, df	t=3,918 df=3		t, df	t=8,164 df=3
	How big is the difference?			How big is the difference?			How big is the difference?			How big is the difference?
	Mean ± SEM of column A	0,7971 ± 0,02031, n=3		Mean ± SEM of column A	31,98 ± 3,703, n=3		Mean ± SEM of column A	60,81 ± 2,076, n=3		Mean ± SEM of column A	5,617 ± 0,9327, n=3
	Mean ± SEM of column C	3,169 ± 0,1337, n=2		Mean ± SEM of column C	30,58 ± 0,6255, n=2		Mean ± SEM of column C	50,31 ± 0,02795, n=2		Mean ± SEM of column C	15,94 ± 0,5197, n=2
	Difference between means	2,372 ± 0,1031		Difference between means	-1,398 ± 4,803		Difference between means	-10,5 ± 2,68		Difference between means	10,33 ± 1,265
	95% confidence interval	2,044 to 2,7		95% confidence interval	-16,68 to 13,89		95% confidence interval	-19,03 to -1,97		95% confidence interval	6,301 to 14,35
	R squared (eta squared)	0.9944		R squared (eta squared)	0.02747		R squared (eta squared)	0.8365		R squared (eta squared)	0.9569
	F test to compare variances			F test to compare variances			F test to compare variances			F test to compare variances
	F, DFn, Dfd			F, DFn, Dfd			F, DFn, Dfd			F, DFn, Dfd
	P value			P value			P value			P value
	P value summary			P value summary			P value summary			P value summary
	Significantly different (P < 0.05)?			Significantly different (P < 0.05)?			Significantly different (P < 0.05)?			Significantly different (P < 0.05)?
	Unpaired t-test, two tailed p-value			Unpaired t-test, two tailed p-value			Unpaired t-test, two tailed p-value			Unpaired t-test, two tailed p-value
	14C			16C			18C			20+C
	Table Analyzed	Percentage chain lenght bis		Table Analyzed	Percentage chain lenght bis		Table Analyzed	Percentage chain lenght bis		Table Analyzed	Percentage chain lenght bis
	Column C	Control		Column C	Control		Column C	Control		Column C	Control
	vs.	vs,		vs.	vs,		vs.	vs,		vs.	vs,
	Column B	18 : 2 / 18 : 3		Column B	18 : 2 / 18 : 3		Column B	18 : 2 / 18 : 3		Column B	18 : 2 / 18 : 3
	Unpaired t test			Unpaired t test			Unpaired t test			Unpaired t test
	P value	0.0001		P value	0.0002		P value	0.1501		P value	0.0002
	P value summary	***		P value summary	***		P value summary	ns		P value summary	***
	Significantly different (P < 0.05)?	Yes		Significantly different (P < 0.05)?	Yes		Significantly different (P < 0.05)?	No		Significantly different (P < 0.05)?	Yes
	One- or two-tailed P value?	Two-tailed		One- or two-tailed P value?	Two-tailed		One- or two-tailed P value?	Two-tailed		One- or two-tailed P value?	Two-tailed
	t, df	t=25,57 df=3		t, df	t=21,14 df=3		t, df	t=1,923 df=3		t, df	t=23,66 df=3
	How big is the difference?			How big is the difference?			How big is the difference?			How big is the difference?
	Mean ± SEM of column B	0,4686 ± 0,02705, n=3		Mean ± SEM of column B	4,449 ± 0,8865, n=3		Mean ± SEM of column B	58,64 ± 3,356, n=3		Mean ± SEM of column B	33,01 ± 0,4713, n=3
	Mean ± SEM of column C	3,169 ± 0,1337, n=2		Mean ± SEM of column C	30,58 ± 0,6255, n=2		Mean ± SEM of column C	50,31 ± 0,02795, n=2		Mean ± SEM of column C	15,94 ± 0,5197, n=2
	Difference between means	2,701 ± 0,1056		Difference between means	26,13 ± 1,236		Difference between means	-8,332 ± 4,332		Difference between means	-17,07 ± 0,7213
	95% confidence interval	2,365 to 3,037		95% confidence interval	22,2 to 30,06		95% confidence interval	-22,12 to 5,454		95% confidence interval	-19,36 to -14,77
	R squared (eta squared)	0.9954		R squared (eta squared)	0.9933		R squared (eta squared)	0.5522		R squared (eta squared)	0.9947
	F test to compare variances			F test to compare variances			F test to compare variances			F test to compare variances
	F, DFn, Dfd			F, DFn, Dfd			F, DFn, Dfd			F, DFn, Dfd
	P value			P value			P value			P value
	P value summary			P value summary			P value summary			P value summary
	Significantly different (P < 0.05)?			Significantly different (P < 0.05)?			Significantly different (P < 0.05)?			Significantly different (P < 0.05)?
Extended Data Fig. 4k top										Descriptive statistics					Data set
Nested One Way Anova - Multiple comparison : Fisher LSD test											ER	oleic	starvation		ER	oleic	starvation		Mean
										Number of values	22	25	6		0.13478	0.332852	0.10691		ER	Oleic	starvation
	Compare column means (main column effect)														0.0478924	0.266047	0.269398		0.198181	0.401496	0.237945
										Minimum	0.0478924	0.0715278	0.0532756		0.411872	0.562207	0.337527		0.130243	0.335723	0.0858715
	Number of families	1								25% Percentile	0.104021	0.209339	0.0831379		0.15873	0.786714	0.111247		0.348333
	Number of comparisons per family	3								Median	0.170622	0.371239	0.109078		0.1165	0.571956	0.093092		0.228362
	Alpha	0.05								75% Percentile	0.353265	0.511021	0.286431		0.196	0.0861259	0.0532756
										Maximum	0.757273	0.836843	0.337527		0.106869	0.225587
	Uncorrected Fisher's LSD	Mean Diff,	95,00% CI of diff,	Below threshold?	Summary	Individual P Value									0.0731144	0.167116
	ER vs. ER starv	0.08412	-0,1484 to 0,3167	No	ns	0.3951				Mean	0.240119	0.374651	0.161908		0.57141	0.0715278
	ER vs. ER Oleic	-0.1295	-0,2838 to 0,02475	No	ns	0.0834				Std. Deviation	0.18147	0.211965	0.1136		0.757273	0.125717
	ER starv vs. ER Oleic	-0.2137	-0,4474 to 0,02002	No	ns	0.0655				Std. Error of Mean	0.0386895	0.0423929	0.0463768		0.0787929	0.414784
															0.39091	0.488706
	Test details	Mean 1	Mean 2	Mean Diff,	SE of diff,	N1	N2	t	DF	Lower 95% CI	0.15966	0.287156	0.0426929		0.182514	0.836843
	ER vs. ER starv	0.246	0.1619	0.08412	0.09047	23	6	0.9299	5	Upper 95% CI	0.320578	0.462145	0.281124		0.30136	0.371239
	ER vs. ER Oleic	0.246	0.3756	-0.1295	0.06002	23	24	2.158	5						0.156071	0.715022
	ER starv vs. ER Oleic	0.1619	0.3756	-0.2137	0.09091	6	24	2.35	5	Mean ranks	23	33.12	16.1667		0.216002	0.520608
															0.340716	0.230041
															0.335701	0.19309
															0.0919718	0.106364
															0.0954788	0.377134
															0.116203	0.40062
															0.40246	0.401223
																0.290993
																0.501434
Extended Data Fig. 4k middle										Descriptive statistics					Data set				Mean
Nested One Way Anova - Multiple comparison : Fisher LSD test											ER	oleic	starvation		ER	oleic	starvation		ER	Oleic	starvation
	Compare column means (main column effect)									Number of values	34	23	5		1.88	3.48097	3.20729		2.3403	3.09142	2.25591
															2.8006	3.74607	2.09783		2.71318	4.04938	3.50906
	Number of families	1								Minimum	0.714896	1.66337	1.46262		2.77078	3.01614	1.46262		3.17017
	Number of comparisons per family	3								25% Percentile	1.87944	2.93806	1.78023		1.72554	3.35665	3.44866		3.3552
	Alpha	0.05								Median	2.92224	3.35665	3.20729		4.7328	2.7341	3.56946		2.16875
										75% Percentile	3.46872	3.75462	3.50906		4.30715	3.21953
	Uncorrected Fisher's LSD	Mean Diff,	95,00% CI of diff,	Below threshold?	Summary	Individual P Value				Maximum	4.7328	5.5165	3.56946		2.66701	2.93806
	ER vs. ER starv	-0.01487	-1,483 to 1,453	No	ns	0.981									1.32721	2.61815
	ER vs. ER Oleic	-0.7405	-1,876 to 0,3952	No	ns	0.1617				Mean	2.78941	3.42462	2.75717		3.4473	1.95914
	ER starv vs. ER Oleic	-0.7257	-2,336 to 0,8842	No	ns	0.3123				Std. Deviation	1.10432	0.928066	0.928867		3.23514	3.1783
										Std. Error of Mean	0.189389	0.193515	0.415402		0.714896	3.75462
	Test details	Mean 1	Mean 2	Mean Diff,	SE of diff,	N1	N2	t	DF						2.20401	3.94679
	ER vs. ER starv	2.785	2.8	-0.01487	0.6	34	5	0.02479	6	Lower 95% CI	2.4041	3.0233	1.60383		3.292	3.67764
	ER vs. ER Oleic	2.785	3.526	-0.7405	0.4641	34	23	1.595	6	Upper 95% CI	3.17473	3.82595	3.91051		3.37695	3.0817
	ER starv vs. ER Oleic	2.8	3.526	-0.7257	0.6579	5	23	1.103	6						4.4124	1.66337
															0.781821	5.47275
															3.13556	2.37837
															3.99302	3.41651
															3.19945	3.61033
															3.24003	3.33025
															3.21256	5.5165
															4.62253	4.22524
															3.95479	4.44512
															1.87775
															3.99781
															2.58092
															1.28055
															2.7258
															1.34487
															1.95419
															1.27099
															2.19672
															3.04387
															3.533
															Data set
Extended Data Fig. 4k bottom										Descriptive statistics					ER	oleic	starvation		Mean
Nested One Way Anova - Multiple comparison : Fisher LSD test											ER	oleic	starvation		108	20.07	33.19		ER	Oleic	starvation
	Compare column means (main column effect)									Number of values	22	19	5		44.03	36.785	46.75		76.015	30.7481	40.7167
															68.66	27.83	42.21		71.0933	27.876	42.82
	Number of families	1								Minimum	17.28	17.828	33.19		60.84	31.243	37.4		52.8811
	Number of comparisons per family	3								25% Percentile	35.94	23.412	35.295		83.78	38.765	48.24		47.489
	Alpha	0.05								Median	50.86	30.36	42.21		22.74	17.828
										75% Percentile	73.7595	36.785	47.495		95.22	23.412
	Uncorrected Fisher's LSD	Mean Diff,	95,00% CI of diff,	Below threshold?	Summary	Individual P Value				Maximum	108	44.5	48.24		76.128	22.84
	ER vs. ER starv	14.61	-11,18 to 40,41	No	ns	0.2051									72.97	26.208
	ER vs. ER Oleic	26.39	8,152 to 44,62	Yes	*	0.0137				Mean	55.0167	29.9923	41.558		26.83	33.258
	ER starv vs. ER Oleic	11.77	-14,92 to 38,47	No	ns	0.3083				Std. Deviation	26.0457	7.5854	6.31157		37.86	44.5
										Std. Error of Mean	5.55296	1.74021	2.82262		38.42	40.275
	Test details	Mean 1	Mean 2	Mean Diff,	SE of diff,	N1	N2	t	DF						45.9	38.089
	ER vs. ER starv	56.19	41.58	14.61	10.03	22	5	1.456	5	Lower 95% CI	43.4687	26.3362	33.7212		40.18	29.37
	ER vs. ER Oleic	56.19	29.81	26.39	7.094	22	19	3.72	5	Upper 95% CI	66.5647	33.6483	49.3948		30.18	24.9
	ER starv vs. ER Oleic	41.58	29.81	11.77	10.39	5	19	1.134	5						55.82	19.34
										Mean ranks	29.9091	15	27.6		96.48	34.3
															65.34	30.48
															17.28	30.36
															44.55
															20.56
															58.6

## Sheet: Sheet1
	Related to figure 2d-g
